# Supplementary material for: A Lightweight, Low-Frequency, Broadband Underwater Acoustic Transducer with Ternary Symmetric Excitation: Integrating KNN and Terfenol-D for Enhanced Performance
Source: Sensors (Basel). 2026 Jun 7;26(12):3645. doi: 10.3390/s26123645 (PMC13306911; doi:10.3390/s26123645)
Supplement: Supplementary file 1 [file sensors-26-03645-s001.zip]

Archive with 1 entries (1 files):
- sensors-4336477-supplementary.pdf
